# Supplementary material for: Psychrobacter halotolerans sp. nov., a halotolerant plant growth-promoting bacterium that enhances lettuce tolerance to salt stress
Source: Front Microbiol. 2026 Jun 29;17:1856557. doi: 10.3389/fmicb.2026.1856557 (PMC13357991; doi:10.3389/fmicb.2026.1856557)
Supplement: Supplementary file 5 [file Table_1.xlsx]

## Sheet: Suppl Table S1
Supplementary Table S1. Genome sequence similarity between strain B38T and genome sequences of closely related type strains with available genomes.
Strains	ANI (%)	AAI (%)	dDDH (%)
B38T	-	-	-
P. alimentarius JG 100T	80.89	86.86	24
P. aquaticus CMS 56T	80.47	85.03	23.8
P. vallis CMS 39T	80.48	85.75	24
P. namhaensis DSM 16330T	80.28	86.03	23.7
P. piscatorii T-3-2T	78.92	84.05	22.7
P. nivimaris 88/2-7T	78.56	83.25	22.7
P. pacificensis NBRC 103191T	78.47	83.97	22.4
