# Supplementary material for: Psychrobacter halotolerans sp. nov., a halotolerant plant growth-promoting bacterium that enhances lettuce tolerance to salt stress
Source: Front Microbiol. 2026 Jun 29;17:1856557. doi: 10.3389/fmicb.2026.1856557 (PMC13357991; doi:10.3389/fmicb.2026.1856557)
Supplement: Supplementary file 6 [file Table_2.xlsx]

## Sheet: Suppl Table S2
Supplementary Table S2. Phenotypic characterization of the strain B38T described in this study and their closest species.
	Strain B38T	P. alimentarius DSM 16065	P. aquaticus DSM 15339	P. vallis DSM 15337
API 20NE tests
Adipic acid assimilation	-	-	-	-
Arginine dihydrolase	-	-	-	-
Capric acid assimilation	-	-	-	-
D-mannitol assimilation	-	-	-	-
D-mannose assimilation	-	-	-	-
Fermentation (Glucose)	-	-	-	-
Glucose assimilation	-	-	-	-
Hydrolysis (protease)	-	-	-	-
Hydrolysis (b-glucosidase)	-	+	+	+
Indole production	-	-	-	-
L-arabinose assimilation	-	-	-	-
Malate assimilation	-	-	-	-
Maltose assimilation	-	-	-	-
N-Acetyl-glucosamine assimilation	-	-	-	-
Penylacetic acid assimilation	-	-	-	-
Potasium gluconate assimilation	-	-	-	-
Reduction of nitrates to nitrites	-	-	+	+
Reduction of nitrates to nitrogen	-	-	-	-
Trisodium citrate assimilation	-	-	-	-
Urease	-	-	-	-
β-galactosidase	-	-	-	-
Oxydation of (API 50 CH)
Adonitol	-	-	-	-
Amygdalin	-	-	-	-
Arbutin	-	-	-	-
D-arabinose	-	w	-	-
D-arabitol	-	-	-	-
D-cellobiose	-	w	-	-
D-fructose	-	-	-	-
D-fucose	-	+	w	w
D-galactose	-	+	w	-
D-glucose	-	+	w	w
D-lactose (bovine origin)	-	w	-	-
D-lyxose	-	-	-	-
D-maltose	-	-	-	-
D-mannitol	-	-	-	-
D-mannose	-	+	w	w
D-melezitose	-	-	-	-
D-melibiose	-	+	w	w
D-raffinose	-	-	-	-
D-ribose	-	+	w	w
D-saccharose (sucrose)	-	-	-	-
D-sorbitol	-	w	-	-
D-tagatose	-	-	-	-
D-trehalose	-	-	-	-
D-turanose	-	-	-	-
D-xylose	-	+	w	w
Dulcitol	-	-	-	-
Erythrol	-	-	-	-
Esculin ferric citrate	+	+	+	+
Gentiobiose	-	w	-	-
Glycerol	-	-	-	-
Glycogen	-	-	-	-
Inositol	-	-	-	-
Inulin	-	-	-	-
L-arabinose	-	+	w	w
L-arabitol	-	-	-	-
L-fucose	-	-	-	-
L-rhamnose	-	w	-	-
L-sorbose	-	-	-	-
L-xylose	-	w	-	-
Methyl-beta-D-xylopyranoside	-	-	-	-
Methyl-α-D-glucopyranoside	-	-	-	-
Methyl-α-D-mannopyranoside	-	-	-	-
N-Acetylglucosamine	-	-	+	-
Potassium 2-ketogluconate	-	-	-	-
Potassium 5-ketogluconate	-	-	-	-
Potassium gluconate	-	-	-	-
Salicin	-	-	-	-
Starch	-	-	-	-
Xylitol	-	-	-	-
(API ZYM)
Acid phosphatase	-	-	-	-
Alkaline phosphatase	-	-	-	-
Cystine arylaminidase	-	+	-	-
Esterase (C4)	-	-	+	+
Esterase (C8)	+	+	+	+
Leucine arylamidase	-	-	-	-
Lipase (C14)	+	+	+	+
N-acetyl-β-glucosaminidase	-	-	-	-
Napthol-AS-BI-phosphohydrolase	w	+	-	w
Trypsin	-	-	-	-
Valine arylamidase	+	+	+	+
α-chymotrypsin	-	-	-	-
α-fucosidase	-	-	-	-
α-galactosidase	+	+	+	-
α-glucosidase	-	-	-	-
α-mannosidase	-	-	-	-
β-galactosidase	-	-	-	-
β-glucosidase	-	-	-	-
β-glucuronidase	-	-	-	-
Assimilation of (Biolog)
3-methyl glucose	-	-	-	-
Acetic acid	+	+	+	+
Acetoacteic acid	+	+	+	+
Bromo-succinic acid	w	+	+	+
Citric acid	-	+	w	+
D-arabitol	-	+	+	+
D-aspartic acid	w	+	+	+
D-cellobiose	-	w	w	w
D-fructose	-	+	+	+
D-fructose 6-PO4	w	+	+	w
D-fucose	+	-	w	-
D-galactose	-	+	w	-
D-galacturonic acid	-	+	+	+
D-gluconic acid	-	+	+	+
D-glucose-6-PO4	w	+	+	+
D-glucuronic acid	-	+	+	+
D-lactic acid methyl ester	+	+	w	+
D-malic acid	+	+	+	+
D-maltose	-	w	w	w
D-mannitol	-	+	+	+
D-mannose	-	+	+	+
D-melibiose	-	+	+	w
D-trehalose	-	w	w	w
D-raffinose	-	+	w	w
D-saccharic acid	-	+	+	+
D-salicin	-	+	+	+
D-serine	w	+	+	+
D-sorbitol	-	-	+	w
D-turanose	-	+	+	w
Dextrin	+	+	+	+
Formic acid	w	+	+	+
Gelatin	w	+	+	w
Gentiobiose	-	w	+	w
Glucuronamide	-	+	+	+
Glycerol	-	+	+	+
Glycyl-L-proline	+	+	+	+
Inosine	-	+	w	-
L-alanine	+	+	+	+
L-arginine	+	+	+	+
L-aspartic acid	+	+	+	+
L-galactonic acid lactone	-	+	+	+
L-glutamic acid	+	+	+	+
L-fucose	+	+	-	-
L-histidine	+	+	+	+
L-lactic acid	+	+	+	+
L-malic acid	+	+	+	+
L-pyroglutamic acid	-	+	+	+
L-rhamnose	-	-	-	-
L-serine	+	+	+	+
Methyl pyruvate	+	+	w	+
Mucic acid	-	+	+	+
myo-inositol	-	+	+	+
N-acetyl-D-galactosamine	-	+	+	+
N-acetyl-D-glucosamine	-	+	+	+
N-acetyl-D-mannosamine	-	+	+	+
N-acetyl-neuraminic acid	-	+	+	+
Pectin	w	+	+	-
Propionic acid	+	+	+	+
Quinic acid	-	+	+	+
Stachyose	-	+	+	w
Sucrose	-	+	w	w
Tween 40	+	+	+	+
α-D-glucose	-	+	w	-
α-D-lactose	-	+	w	w
α-hydroxy-butyric acid	-		w	-
α-keto-butyric acid	-		-	-
β-hydroxyl-D,L-butyric acid	+	+	+	+
b-hydroxy-phenylacetic acid	-	+	w	-
β-methyl-D-glucoside	-	+	+	+
ɣ-amino-butyric acid	+	+	+	+
ɣ-keto-glutaric acid	+	+	+	+
Sensitivity to (Biolog)
1%NaCl	+	+	+	+
1%sodium lactate	+	+	+	-
4%NaCl	+	+	+	+
8%NaCl	+	+	-	+
Aztreonam	+	+	+	+
D-serine	-	+	w	-
Fusidic acid	-	-	-	-
Guanidine HCL	-	+	-	-
Lincomycin	+	-	-	-
Lithium chloride	+	+	+	+
Minocycline	-	-	-	-
Nalidixic acid	+	-	w	w
Niaproof 4	-	-	-	-
pH5	+	-	-	-
pH6	+	+	+	+
Potassium tellurite	+	+	+	+
Rifamycin SV	+	+	+	+
Sodium bromate	-	-	-	-
Sodium butyrate	+	+	+	+
Tetrazolium blue	+	+	-	-
Tetrazolium violet	-	-	-	-
Troleandomycin	-	-	-	-
Vancomycin	-	-	-	-
