# Supplementary material for: Psychrobacter halotolerans sp. nov., a halotolerant plant growth-promoting bacterium that enhances lettuce tolerance to salt stress
Source: Front Microbiol. 2026 Jun 29;17:1856557. doi: 10.3389/fmicb.2026.1856557 (PMC13357991; doi:10.3389/fmicb.2026.1856557)
Supplement: Supplementary file 7 [file Table_3.xlsx]

## Sheet: Suppl Table S3
Supplementary Table S3. Phenotypic characteristics of strain B38T.
Activity	Strain B38T
Acid phosphatase	+
Alkaline phosphatase	-
Amylase	-
Caseinase	-
Cellulase	-
Chitinase	-
DNAase	+
Gelatinase	-
Hemolysin	a
Hydrolysis of Tween 20	++
Hydrolysis of Tween 80	+
Indolacetic acid (IAA)	ND
Lecithinase	-
Phytase	++
Siderophores	+
ND, non-detected; -, negative result; +, weak activity; ++, moderate activity; +++, strong activity.
